# Supplementary material for: Isolation and Characterization of Nocardiae Associated with Foaming Coastal Marine Waters
Source: Pathogens. 2021 May 10;10(5):579. doi: 10.3390/pathogens10050579 (PMC8151412; doi:10.3390/pathogens10050579)
Supplement: Supplementary file 1 [file pathogens-10-00579-s001.zip]

Archive with 1 entries (1 files):
- pathogens-1129980-supplementary.pdf
